# Supplementary material for: GRIN2A null variants confer a high risk for early-onset schizophrenia and other mental disorders and potentially enable precision therapy
Source: Mol Psychiatry. 2025 Oct 14;31(1):374–82. doi: 10.1038/s41380-025-03279-4 (PMC12700805; doi:10.1038/s41380-025-03279-4)
Supplement: Supplementary file 2 — Supplementary Table 1 [file 41380_2025_3279_MOESM2_ESM.xlsx]

## Sheet: final
Row_ID	contacted	answered	mental_disorder_presence	mental_disorder_type	sex	age_y	family member	gene	VCF_hg19	transcript	c_dot	ACMG criteria	ACMG classification	p_dot	variant_type	null variant	segregation
r118	yes	no	NA		unkown	NA		GRIN2A	chr16-10274267-A-G	NM_001134407.3	c.2T>C	PVS1_MOD, PS4_MOD, PM2	LP	p.(Met1Thr)	SNV		NA
r120	yes	no	NA		unkown	NA	y	GRIN2A	chr16-10274267-A-G	NM_001134407.3	c.2T>C	PVS1_MOD, PS4_MOD, PM2	LP	p.(Met1Thr)	SNV		NA
r121	yes	no	NA		unkown	NA	y	GRIN2A	chr16-10274267-A-G	NM_001134407.3	c.2T>C	PVS1_MOD, PS4_MOD, PM2	LP	p.(Met1Thr)	SNV		NA
r168	yes	yes	no		male	18		GRIN2A	chr16-9943709-A-T	NM_001134407.3	c.1232T>A	PS2, PM2, PP3	LP	p.(Leu411Gln)	SNV		de novo (confirmed)
r142	yes	yes	unknown		female	10		GRIN2A	chr16-9943635-A-G	NM_001134407.3	c.1306T>C	PS2, PM2, PP3	LP	p.(Cys436Arg)	SNV		de novo (assumed)
r086	yes	yes	unknown		unknown	NA		GRIN2A	chr16-9934843-C-T	NM_001134407.3	c.1447G>A	PS3, PS4_SUP, PM1, PM2, PP3	P	p.(Gly483Arg)	SNV		NA
r087	yes	yes	unknown		unknown	NA	y	GRIN2A	chr16-9934843-C-T	NM_001134407.3	c.1447G>A	PS3, PS4_SUP, PM1, PM2, PP3	P	p.(Gly483Arg)	SNV		NA
r020	yes	yes	no		male	19		GRIN2A	chr16-9934798-C-T	NM_001134407.3	c.1492G>A	PM1, PM2, PP3, PP4	LP	p.(Gly498Ser)	SNV		de novo (assumed)
r058	yes	yes	unknown		unknown	NA		GRIN2A	chr16-9934603-G-A	NM_001134407.3	c.1552C>T	PS3, PS2, PS4_SUP, PM1,PM2, PP3, PP4	P	p.(Arg518Cys)	SNV		de novo (assumed)
r059	yes	yes	unknown		unknown	NA		GRIN2A	chr16-9934602-C-T	NM_001134407.3	c.1553G>A	PS3, PS2, PS4_SUP, PM1,PM2, PP3, PP4	P	p.(Arg518His)	SNV		NA
r060	yes	yes	unknown		unknown	NA	y	GRIN2A	chr16-9934602-C-T	NM_001134407.3	c.1553G>A	PS3, PM1,PM2, PP3, PP4	P	p.(Arg518His)	SNV		NA
r155	yes	yes	no		male	11		GRIN2A	chr16-9934603-G-A	NM_001134407.3	c.1552C>T	PS3, PS4_SUP, PM1,PM2, PP3, PP4	P	p.(Arg518Cys)	SNV		de novo (confirmed)
r088	yes	yes	unknown		unknown	NA		GRIN2A	chr16-9934602-C-T	NM_001134407.3	c.1553G>A	PS3, PS4_SUP, PM1,PM2, PP3, PP4	P	p.(Arg518His)	SNV		NA
r089	yes	yes	unknown		unknown	NA	y	GRIN2A	chr16-9934602-C-T	NM_001134407.3	c.1553G>A	PS3, PS4_SUP, PM1,PM2, PP3, PP4	P	p.(Arg518His)	SNV		NA
r130	yes	yes	unknown		unknown	NA		GRIN2A	chr16-9934602-C-T	NM_001134407.3	c.1553G>A	PS3, PS4_SUP, PM1,PM2, PP3, PP4	P	p.(Arg518His)	SNV		NA
r021	yes	no	NA		unkown	NA		GRIN2A	chr16-9934563-G-A	NM_001134407.3	c.1592C>T	PM1, PS4_SUP, PM2, PP3, PP4	LP	p.(Thr531Met)	SNV		NA
r055	yes	yes	unknown		unknown	NA		GRIN2A	chr16-9934563-G-A	NM_001134407.3	c.1592C>T	PM1, PS4_SUP, PM2, PP3, PP4	LP	p.(Thr531Met)	SNV		NA
r056	yes	yes	unknown		unknown	NA	y	GRIN2A	chr16-9934563-G-A	NM_001134407.3	c.1592C>T	PM1, PS4_SUP, PM2, PP3, PP4	LP	p.(Thr531Met)	SNV		NA
r184	yes	no	NA		female	16		GRIN2A	chr16-9934563-G-A	NM_001134407.3	c.1592C>T	PM1, PS4_SUP, PM2, PP3, PP4	LP	p.(Thr531Met)	SNV		maternal
r185	yes	no	NA		male	19		GRIN2A	chr16-9934563-G-A	NM_001134407.3	c.1592C>T	PM1, PS4_SUP, PM2, PP3, PP4	LP	p.(Thr531Met)	SNV		maternal
r186	yes	no	NA		male	20	y	GRIN2A	chr16-9934563-G-A	NM_001134407.3	c.1592C>T	PM1, PS4_SUP, PM2, PP3, PP4	LP	p.(Thr531Met)	SNV		maternal
r187	yes	no	NA		female	49	y	GRIN2A	chr16-9934563-G-A	NM_001134407.3	c.1592C>T	PM1, PS4_SUP, PM2, PP3, PP4	LP	p.(Thr531Met)	SNV		NA
r199	yes	yes	no		female	13		GRIN2A	chr16-9934563-G-A	NM_001134407.3	c.1592C>T	PM1, PS4_SUP, PM2, PP3, PP4	LP	p.(Thr531Met)	SNV		NA
r225	yes	yes	no		female	54		GRIN2A	chr16-9934525-C-T	NM_001134407.3	c.1630G>A	PS4_SUP, PS2_SUP, PM1, PM2, PP4, BP4	LP	p.(Val544Ile)	SNV		NA
r061	yes	yes	unknown		unknown	NA		GRIN2A	chr16-9934513-C-T	NM_001134407.3	c.1642G>A	PS2, PM1, PM2, PP4, BP4	LP	p.(Ala548Thr)	SNV		de novo (assumed)
r022	yes	no	NA		unkown	NA		GRIN2A	chr16-9928084-G-C	NM_001134407.3	c.1655C>G	PS2, PS3, PM1, PM2, PP3, PP4	P	p.(Pro552Arg)	SNV		de novo (assumed)
r148	yes	yes	unknown		female	29		GRIN2A	chr16-9928084-G-C	NM_001134407.3	c.1655C>G	PS2, PS3, PM1, PM2, PP3, PP4	P	p.(Pro552Arg)	SNV		de novo (confirmed)
r128	yes	yes	no		female	2		GRIN2A	chr16-9928084-G-C	NM_001134407.3	c.1655C>G	PS2, PS3, PM1, PM2, PP3, PP4	P	p.(Pro552Arg)	SNV		NA
r229	yes	yes	no		female	2		GRIN2A	chr16-9928084-G-C	NM_001134407.3	c.1655C>G	PS2, PS3, PM1, PM2, PP3, PP4	P	p.(Pro552Arg)	SNV		de novo (confirmed)
r230	yes	yes	no		female	7		GRIN2A	chr16-9928078-C-G	NM_001134407.3	c.1661G>C	PS3, PM2, PM1, PS2_SUP, PP4, BP4	P	p.(Ser554Thr)	SNV		de novo (confirmed)
r126	yes	no	NA		unkown	NA		GRIN2A	chr16-9923455-A-T	NM_001134407.3	c.1832T>A	PS3, PS1, PS2_SUP, PM2, PM1, PP3, PP4	P	p.(Leu611Gln)	SNV		de novo (assumed)
r232	yes	yes	no		female	1		GRIN2A	chr16-9923456-G-T	NM_001134407.3	c.1831C>A	PS3, PS1, PM2, PP4	P	p.(Leu611Met)	SNV		NA
r159	yes	yes	no		female	8		GRIN2A	chr16-9923446-T-C	NM_001134407.3	c.1841A>G	PS2, PS4_SUP, PM1, PM2, PP4, BP4	LP	p.(Asn614Ser)	SNV		de novo (assumed)
r162	yes	yes	no		male	3		GRIN2A	chr16-9923446-T-C	NM_001134407.3	c.1841A>G	PS2, PS4_SUP, PM1, PM2, PP4, BP4	LP	p.(Asn614Ser)	SNV		de novo (assumed)
r175	yes	yes	no		female	13		GRIN2A	chr16-9923446-T-C	NM_001134407.3	c.1841A>G	PS2, PS4_SUP, PM1, PM2, PP4, BP4	LP	p.(Asn614Ser)	SNV		de novo (assumed)
r198	yes	yes	no		female	3		GRIN2A	chr16-9923446-T-C	NM_001134407.3	c.1841A>G	PS2, PS4_SUP, PM1, PM2, PP4, BP4	LP	p.(Asn614Ser)	SNV		de novo (confirmed)
r131	yes	yes	unknown		female	13		GRIN2A	chr16-9923446-T-C	NM_001134407.3	c.1841A>G	PS2, PS4_SUP, PM1, PM2, PP4, BP4	LP	p.(Asn614Ser)	SNV		de novo (confirmed)
r200	yes	no	NA		female	7		GRIN2A	chr16-9923446-T-C	NM_001134407.3	c.1841A>G	PS2, PS4_SUP, PM1, PM2, PP4, BP4	LP	p.(Asn614Ser)	SNV		de novo (assumed)
r228	yes	yes	yes	mood; anxiety disorder	female	15		GRIN2A	chr16-9923443-T-C	NM_001134407.3	c.1844A>G	PS2, PS1, PS3, PM2, PP4	P	p.(Asn615Ser)	SNV	*	de novo (confirmed)
r132	yes	yes	unknown		female	3		GRIN2A	chr16-9923442-G-T	NM_001134407.3	c.1845C>A	PS2, PS1, PM2, PP4	P	p.(Asn615Lys)	SNV		de novo (assumed)
r231	yes	yes	no		female	10		GRIN2A	chr16-9923440-G-T	NM_001134407.3	c.1847C>A	PS2, PS4_SUP, PM1, PM2, PP4	P	p.(Ser616Tyr)	SNV		de novo (confirmed)
r235	yes	yes	no		female	11		GRIN2A	chr16-9923440-G-T	NM_001134407.3	c.1847C>A	PS2, PS4_SUP, PM1, PM2, PP4	P	p.(Ser616Tyr)	SNV		de novo (confirmed)
r045	yes	yes	no		female	11		GRIN2A	chr16-9923384-C-T	NM_001134407.3	c.1903G>A	PS1, PS3, PM1, PM2, PP4	P	p.(Ala635Thr)	SNV		de novo (assumed)
r122	yes	yes	unknown		unknown	NA		GRIN2A	chr16-9923357-T-C	NM_001134407.3	c.1930A>G	PS2, PS3, PM1, PM2, PP3, PP4	P	p.(Ser644Gly)	SNV		de novo (assumed)
r001	yes	no	NA		unkown	1		GRIN2A	chr16-9923351-T-C	NM_001134407.3	c.1936A>G	PS2, PS3, PM1, PM2, PP3, PP4	P	p.(Thr646Ala)	SNV		de novo (assumed)
r140	yes	no	NA		unkown	NA		GRIN2A	chr16-9923344-T-C	NM_001134407.3	c.1943A>G	PS2, PS3, PM1, PM2, PP3, PP4	P	p.(Asn648Ser)	SNV		de novo (assumed)
r023	yes	no	NA		unkown	NA		GRIN2A	chr16-9923342-G-C	NM_001134407.3	c.1945C>G	PS2, PS3, PM1, PM2, PP3, PP4	P	p.(Leu649Val)	SNV		de novo (assumed)
r062	yes	yes	unknown		unknown	NA		GRIN2A	chr16-9923340-CA-AG	NM_001134407.3	c.1946_1947delinsCT	PS2, PS3, PM1, PM2, PS4_SUP, PP3, PP4	P	p.(Leu649Pro)	SNV		de novo (assumed)
r149	yes	yes	unknown		female	12		GRIN2A	chr16-9923342-G-C	NM_001134407.3	c.1945C>G	PS2, PS3, PM1, PM2, PS4_SUP, PP3, PP4	P	p.(Leu649Val)	SNV		de novo (confirmed)
r063	yes	yes	unknown		unknown	NA		GRIN2A	chr16-9923333-A-C	NM_001134407.3	c.1954T>G	PS2, PS3, PM1, PM2, PP4	P	p.(Phe652Val)	SNV		de novo (assumed)
r156	yes	no	NA		unkown	NA		GRIN2A	chr16-9923328-C-T	NM_001134407.3	c.1959G>A	PS2, PS4_SUP, PM1, PM2, PP4	P	p.(Met653Ile)	SNV		de novo (assumed)
r189	yes	yes	no		male	24		GRIN2A	chr16-9923328-C-T	NM_001134407.3	c.1959G>A	PS2, PS4_SUP, PM1, PM2, PP4	P	p.(Met653IIe)	SNV		NA
r205	yes	yes	unknown		male	24		GRIN2A	chr16-9923328-C-T	NM_001134407.3	c.1959G>A	PS2, PS4_SUP, PM1, PM2, PP4	P	p.(Met653Ile)	SNV		de novo (confirmed)
r019	yes	yes	no		male	16		GRIN2A	chr16-9923326-A-G	NM_001134407.3	c.1961T>C	PS2, PS3, PM1, PM2, PP3, PP4	P	p.(Ile654Thr)	SNV		de novo (assumed)
r219	yes	yes	yes	mood disorder	male	11		GRIN2A		NM_001134407.3	c.2069C>A	PS2, PM1, PM2, PP3, PP4	P	p.(Thr690Lys)	SNV		de novo (confirmed)
r191	yes	yes	no		female	20		GRIN2A	chr16-9916212-T-C	NM_001134407.3	c.2077A>G	PM1, PM2, PP3, PP4	LP	p.(Asn693Asp)	SNV		NA
r064	yes	yes	no		female	8		GRIN2A	chr16-9916208-A-G	NM_001134407.3	c.2081T>C	PS2, PS3, PM1, PM2, PP3, PP4	P	p.(Ile694Thr)	SNV		de novo (assumed)
r057	yes	yes	yes	anxiety disorder	female	10		GRIN2A	chr16-9916205-C-T	NM_001134407.3	c.2084G>A	PS2, PS3, PS4_SUP, PM2, PP4	P	p.(Arg695Gln)	SNV		de novo (confirmed)
r157	yes	yes	no		male	8		GRIN2A	chr16-9916205-C-T	NM_001134407.3	c.2084G>A	PS2, PS3, PS4_SUP, PM2, PP4	P	p.(Arg695Gln)	SNV		de novo (confirmed)
r065	yes	yes	no		female	10		GRIN2A	chr16-9916143-C-T	NM_001134407.3	c.2146G>A	PS2, PS3, PS4, PM1, PM2, PP3, PP4	P	p.(Ala716Thr)	SNV		NA
r066	yes	yes	unknown		unknown	NA	y	GRIN2A	chr16-9916143-C-T	NM_001134407.3	c.2146G>A	PS2, PS3, PS4, PM1, PM2, PP3, PP4	P	p.(Ala716Thr)	SNV		NA
r067	yes	yes	unknown		unknown	NA	y	GRIN2A	chr16-9916143-C-T	NM_001134407.3	c.2146G>A	PS2, PS3, PS4, PM1, PM2, PP3, PP4	P	p.(Ala716Thr)	SNV		NA
r068	yes	yes	unknown		unknown	NA	y	GRIN2A	chr16-9916143-C-T	NM_001134407.3	c.2146G>A	PS2, PS3, PS4, PM1, PM2, PP3, PP4	P	p.(Ala716Thr)	SNV		NA
r069	yes	yes	unknown		unknown	NA	y	GRIN2A	chr16-9916143-C-T	NM_001134407.3	c.2146G>A	PS2, PS3, PS4, PM1, PM2, PP3, PP4	P	p.(Ala716Thr)	SNV		NA
r070	yes	yes	unknown		unknown	NA	y	GRIN2A	chr16-9916143-C-T	NM_001134407.3	c.2146G>A	PS2, PS3, PS4, PM1, PM2, PP3, PP4	P	p.(Ala716Thr)	SNV		NA
r071	yes	yes	unknown		unknown	NA	y	GRIN2A	chr16-9916143-C-T	NM_001134407.3	c.2146G>A	PS2, PS3, PS4, PM1, PM2, PP3, PP4	P	p.(Ala716Thr)	SNV		NA
r072	yes	yes	unknown		unknown	NA	y	GRIN2A	chr16-9916143-C-T	NM_001134407.3	c.2146G>A	PS2, PS3, PS4, PM1, PM2, PP3, PP4	P	p.(Ala716Thr)	SNV		NA
r073	yes	yes	unknown		unknown	NA	y	GRIN2A	chr16-9916143-C-T	NM_001134407.3	c.2146G>A	PS2, PS3, PS4, PM1, PM2, PP3, PP4	P	p.(Ala716Thr)	SNV		NA
r090	yes	yes	unknown		female	18		GRIN2A	chr16-9916143-C-T	NM_001134407.3	c.2146G>A	PS2, PS3, PS4, PM1, PM2, PP3, PP4	P	p.(Ala716Thr)	SNV		NA
r091	yes	yes	unknown		male	12		GRIN2A	chr16-9916143-C-T	NM_001134407.3	c.2146G>A	PS2, PS3, PS4, PM1, PM2, PP3, PP4	P	p.(Ala716Thr)	SNV		NA
r092	yes	yes	unknown		unknown	NA	y	GRIN2A	chr16-9916143-C-T	NM_001134407.3	c.2146G>A	PS2, PS3, PS4, PM1, PM2, PP3, PP4	P	p.(Ala716Thr)	SNV		NA
r093	yes	yes	unknown		unknown	NA	y	GRIN2A	chr16-9916143-C-T	NM_001134407.3	c.2146G>A	PS2, PS3, PS4, PM1, PM2, PP3, PP4	P	p.(Ala716Thr)	SNV		NA
r094	yes	yes	unknown		unknown	NA	y	GRIN2A	chr16-9916143-C-T	NM_001134407.3	c.2146G>A	PS2, PS3, PS4, PM1, PM2, PP3, PP4	P	p.(Ala716Thr)	SNV		NA
r095	yes	yes	unknown		unknown	NA	y	GRIN2A	chr16-9916143-C-T	NM_001134407.3	c.2146G>A	PS2, PS3, PS4, PM1, PM2, PP3, PP4	P	p.(Ala716Thr)	SNV		NA
r050	yes	yes	unknown		male	20		GRIN2A	chr16-9892311-C-T	NM_001134407.3	c.2179G>A	PS3, PM2, PP4	LP	p.(Ala727Thr)	SNV		paternal
r051	yes	yes	unknown		female	21		GRIN2A	chr16-9892311-C-T	NM_001134407.3	c.2179G>A	PS3, PM2, PP4	LP	p.(Ala727Thr)	SNV		paternal
r052	yes	yes	unknown		female	NA	y	GRIN2A	chr16-9892311-C-T	NM_001134407.3	c.2179G>A	PS3, PM2, PP4	LP	p.(Ala727Thr)	SNV		paternal
r074	yes	yes	unknown		female	8		GRIN2A	chr16-9892299-C-T	NM_001134407.3	c.2191G>A	PS2, PS3, PS4_SUP, PM2, PP4	P	p.(Asp731Asn)	SNV		NA
r075	yes	yes	unknown		unknown	NA	y	GRIN2A	chr16-9892299-C-T	NM_001134407.3	c.2191G>A	PS2, PS3, PS4_SUP, PM2, PP4	P	p.(Asp731Asn)	SNV		NA
r096	yes	yes	unknown		unknown	NA		GRIN2A	chr16-9892299-C-T	NM_001134407.3	c.2191G>A	PS2, PS3, PS4_SUP, PM2, PP4	P	p.(Asp731Asn)	SNV		NA
r046	yes	yes	no		female	47	y	GRIN2A	chr16-9892299-C-T	NM_001134407.3	c.2191G>A	PS2, PS3, PS4_SUP, PM2, PP4	P	p.(Asp731Asn)	SNV		de novo (assumed)
r047	yes	yes	no		female	15		GRIN2A	chr16-9892299-C-T	NM_001134407.3	c.2191G>A	PS2, PS3, PS4_SUP, PM2, PP4	P	p.(Asp731Asn)	SNV		maternal
r129	yes	yes	no		female	13		GRIN2A	chr16-9892299-C-T	NM_001134407.3	c.2191G>A	PS2, PS3, PS4_SUP, PM2, PP4	P	p.(Asp731Asn)	SNV		de novo (assumed)
r167	yes	yes	unknown		unknown	NA		GRIN2A	chr16-9892244-G-A	NM_001134407.3	c.2246C>T	PS2_SUP, PM1, PM2, PP3, PP4	LP	p.(Thr749Ile)	SNV		de novo (assumed)
r204	yes	yes	unknown		female	11		GRIN2A	chr16-9892233-C-T	NM_001134407.3	c.2257G>A	PS2_SUP, PM1, PM2, PP3, PP4	LP	p.(Gly753Arg)	SNV		de novo (confirmed)
r209	yes	yes	no		male	9		GRIN2A	chr16-9892164-C-T	NM_001134407.3	c.2326G>A	PS2_SUP, PM1, PM2, PP4	LP	p.(Asp776Asn)	SNV		de novo (assumed)
r127	yes	yes	no		male	17		GRIN2A	chr16-9862869-G-T	NM_001134407.3	c.2434C>A	PS2_SUP, PM1, PM2, PP3, PP4	LP	p.(Leu812Met)	SNV		de novo (assumed)
r024	yes	yes	no		male	6		GRIN2A	chr16-9862853-A-G	NM_001134407.3	c.2450T>C	PS2, PS3, PS4_SUP, PM1, PM2, PP3, PP4	P	p.(Met817Thr)	SNV		de novo (assumed)
r025	yes	yes	no		female	9		GRIN2A	chr16-9862853-A-G	NM_001134407.3	c.2450T>C	PS2, PS3, PS4_SUP, PM1, PM2, PP3, PP4	P	p.(Met817Thr)	SNV		de novo (assumed)
r201	yes	no	NA		male	16		GRIN2A	chr16-9862853-A-G	NM_001134407.3	c.2450T>C	PS2, PS3, PS4_SUP, PM1, PM2, PP3, PP4	P	p.(Met817Thr)	SNV		de novo (assumed)
r202	yes	yes	unknown		female	9		GRIN2A	chr16-9862853-A-G	NM_001134407.3	c.2450T>C	PS2, PS3, PS4_SUP, PM1, PM2, PP3, PP4	P	p.(Met817Thr)	SNV		de novo (confirmed)
r007	yes	yes	no		male	23		GRIN2A	chr16-9862850-G-T	NM_001134407.3	c.2453C>A	PS2, PS4_SUP, PM1, PM2, PP4	P	p.(Ala818Glu)	SNV		de novo (confirmed)
r160	yes	yes	no		female	9		GRIN2A	chr16-9862850-G-T	NM_001134407.3	c.2453C>A	PS2, PS4_SUP, PM1, PM2, PP4	P	p.(Ala818Glu)	SNV		de novo (assumed)
r196	yes	yes	no		male	12		GRIN2A	chr16-9862851-C-T	NM_001134407.3	c.2452G>A	PS2_SUP, PS1, PM2, PP4	LP	p.(Ala818Thr)	SNV		de novo (assumed)
r002	yes	no	NA		unkown	NA		GRIN2A	chr16-10274097-C-A	NM_001134407.3	c.172G>T	PVS1, PM2	P	p.(Glu58*)	SNV	*	NA
r003	yes	no	NA		unkown	NA	y	GRIN2A	chr16-10274097-C-A	NM_001134407.3	c.172G>T	PVS1, PM2	P	p.(Glu58*)	SNV	*	NA
r004	yes	no	NA		unkown	NA		GRIN2A	chr16-9934568-CA-C	NM_001134407.3	c.1586del	PVS1, PM2	P	p.(Val529Glyfs*22)	indel	*	NA
r005	yes	no	NA		unkown	7		GRIN2A	chr16-9862896-C-A	NM_001134407.3	c.2407G>T	PVS1, PM2, PS2_MOD	P	p.(Glu803*)	SNV	*	de novo (assumed)
r084	yes	yes	no		male	6		GRIN2A		NM_001134407.3	?	PVS1, PM2	P	del exon 4	cnv_small	*	NA
r015	yes	yes	no		male	3		GRIN2A		NM_001134407.3	16p13.2 292,09 kb	PVS1, PM2	P	del exon 4-14	cnv_small	*	maternal
r085	yes	yes	no		female	7		GRIN2A		NM_001134407.3	?	PVS1, PM2	P	dup exon 3-4	cnv_small	*	NA
r006	yes	yes	no		female	12		GRIN2A		NM_001134407.3	?	PVS1, PM2, PS2_MOD	P	dup exon 4-5	cnv_small	*	de novo (confirmed)
r010	yes	yes	unknown		male	NA	y	GRIN2A	chr16-10031822-A-T	NM_001134407.3	c.1001T>A	PVS1, PM2	P	p.(Leu334*)	SNV	*	NA
r016	yes	yes	yes	mood disorder	female	23		GRIN2A	DEL:chr16-10025378-10176155	NM_001134407.3	c.(414+1_415-1)_(*9741+1_?)del	PVS1, PM2	P	p.(?)	cnv_small	*	NA
r027	yes	yes	no		female	17		GRIN2A	chr16-9943819-C-A	NM_001134407.3	c.1123-1G>T	PVS1, PM2	P	p.(?)	SNV	*	maternal
r032	yes	yes	yes	anxiety disorder	unknown	45		GRIN2A	DEL:chr16-10241998-10300800	NM_001134407.3	c.(?_-548-1)_(414+1_415+1)del	PVS1, PM2	P	p.(?)	cnv_small	*	NA
r035	yes	yes	no		female	55		GRIN2A	chr16-9943819-C-A	NM_001134407.3	c.1123-1G>T	PVS1, PM2, PS2	P	p.(?)	SNV	*	de novo (assumed)
r040	yes	yes	yes	anxiety; psychotic disorder	male	10		GRIN2A	chr16-9916282-C-A	NM_001134407.3	c.2008-1G>T	PVS1, PM2	P	p.(?)	SNV	*	NA
r054	yes	yes	no		male	19		GRIN2A	chr16-10032410-T-C	NM_001134407.3	c.415-2A>G	PVS1, PM2	P	p.(?)	SNV	*	NA
r077	yes	yes	no		male	10		GRIN2A	chr16-9923277-T-TA	NM_001134407.3	c.2007+2dup	PVS1, PM2	P	p.(?)	indel	*	NA
r083	yes	yes	yes	mood; psychotic disorder	male	17		GRIN2A		NM_001134407.3	c.(?_-548-1)_(414+1_415+1)del	PVS1, PM2	P	p.(?)	cnv_small	*	NA
r097	yes	yes	no		female	9		GRIN2A	chr16-10031815-C-T	NM_001134407.3	c.1007+1G>A	PVS1, PM2	P	p.(?)	SNV	*	NA
r098	yes	yes	no		male	10		GRIN2A	chr16-9943820-T-C	NM_001134407.3	c.1123-2A>G	PVS1, PM2	P	p.(?)	SNV	*	NA
r099	yes	yes	no		male	22		GRIN2A	chr16-9943820-T-C	NM_001134407.3	c.1123-2A>G	PVS1, PM2	P	p.(?)	SNV	*	NA
r100	yes	yes	no		male	24		GRIN2A	chr16-9943820-T-C	NM_001134407.3	c.1123-2A>G	PVS1, PM2	P	p.(?)	SNV	*	NA
r026	yes	no	NA		unkown	NA		GRIN2A	chr16-10032323-C-T	NM_001134407.3	c.500G>A	PVS1, PM2, PS2	P	p.(Trp167*)	indel	*	de novo (assumed)
r158	yes	yes	no		male	13		GRIN2A	chr16-10031815-C-T	NM_001134407.3	c.1007+1G>A	PVS1, PM2	P	p.(?)	SNV	*	NA
r028	yes	no	NA		male	12		GRIN2A	chr16-9934542-G-C	NM_001134407.3	c.1613C>G	PVS1, PM2, PS2_MOD	P	p.(Ser538*)	SNV	*	de novo (assumed)
r163	yes	yes	yes	mood; anxiety disorder	male	50	y	GRIN2A	chr16-9923279-C-T	NM_001134407.3	c.2007+1G>A	PVS1, PM2	P	p.(?)	SNV	*	NA
r030	yes	no	NA		unkown	NA	y	GRIN2A	DEL:chr16-10241998-10300800	NM_001134407.3	c.(?_-548-1)_(414+1_415+1)del	PVS1, PM2	P	p.(?)	cnv_small	*	NA
r031	yes	no	NA		unkown	NA	y	GRIN2A	DEL:chr16-10241998-10300800	NM_001134407.3	c.(?_-548-1)_(414+1_415+1)del	PVS1, PM2	P	p.(?)	cnv_small	*	NA
r164	yes	yes	no		male	14		GRIN2A	chr16-9923279-C-T	NM_001134407.3	c.2007+1G>A	PVS1, PM2	P	p.(?)	SNV	*	paternal
r170	yes	yes	no		female	57		GRIN2A		NM_001134407.3	c.(2168+1_2169-1)_(*9741+1_?)del	PVS1, PM2	P	p.(?)	cnv_small	*	NA
r171	yes	yes	yes	anxiety; psychotic disorder	male	15		GRIN2A		NM_001134407.3	c.(2168+1_2169-1)_(*9741+1_?)del	PVS1, PM2	P	p.(?)	cnv_small	*	maternal
r210	yes	yes	no		male	7		GRIN2A	chr16-9934792-C-T	NM_001134407.3	c.1497+1G>A	PVS1, PM2, PS2_MOD	P	p.(?)	SNV	*	de novo (assumed)
r036	yes	no	NA		unkown	NA		GRIN2A	DEL:chr16-10227326-10300839	NM_001134407.3	c.(?_-548-1)_(414+1_415+1)del	PVS1, PM2	P	p.(?)	cnv_small	*	NA
r037	yes	no	NA		unkown	NA	y	GRIN2A	DEL:chr16-10227326-10300839	NM_001134407.3	c.(?_-548-1)_(414+1_415+1)del	PVS1, PM2	P	p.(?)	cnv_small	*	NA
r038	yes	no	NA		unkown	NA	y	GRIN2A	DEL:chr16-10227326-10300839	NM_001134407.3	c.(?_-548-1)_(414+1_415+1)del	PVS1, PM2	P	p.(?)	cnv_small	*	NA
r039	yes	no	NA		unkown	NA		GRIN2A	DEL:chr16-9976657-10162335	NM_001134407.3	c.(414+1_415-1)_(1122+1_1123-1)del	PVS1, PM2	P	p.(Asp139_Lys374del)	cnv_small	*	NA
r212	yes	yes	no		male	12		GRIN2A	DEL:chr16-10273835-10274288	NM_001134407.3	c.(-19+1_-18-1)_(414+1_415-1)del	PVS1, PM2	P	p.(?)	cnv_small	*	NA
r221	yes	yes	no		female	6		GRIN2A	chr16-9916120-C-T	NM_001134407.3	c.2168+1G>A	PVS1, PM2	P	p.(?)	SNV	*	paternal
r224	yes	yes	yes	mood; anxiety; personality disorder	female	14		GRIN2A	chr16-10031815-C-T	NM_001134407.3	c.1007+1G>A	PVS1, PM2	P	p.(?)	SNV	*	NA
r192	yes	yes	no		male	25	y	GRIN2A	chr16-10274189-G-GCCGC	NM_001134407.3	c.76_79dup	PVS1, PM2	P	p.(Ala27Glyfs*112)	indel	*	maternal
r193	yes	yes	yes	personality disorder	male	22		GRIN2A	chr16-10274189-G-GCCGC	NM_001134407.3	c.76_79dup	PVS1, PM2	P	p.(Ala27Glyfs*112)	indel	*	maternal
r194	yes	yes	no		female	13		GRIN2A	chr16-10274189-G-GCCGC	NM_001134407.3	c.76_79dup	PVS1, PM2	P	p.(Ala27Glyfs*112)	indel	*	maternal
r195	yes	yes	no		female	49	y	GRIN2A	chr16-10274189-G-GCCGC	NM_001134407.3	c.76_79dup	PVS1, PM2	P	p.(Ala27Glyfs*112)	indel	*	NA
r197	yes	yes	yes	mood disorder	male	10		GRIN2A	DEL:chr16-9891939-9923570	NM_001134407.3	c.(1777+1_1778-1)_(2356+1_2357-1)del	PVS1, PM2	P	p.(Ala593_Asp785del)	cnv_small	*	NA
r174	yes	yes	yes	mood; psychotic disorder	female	13		GRIN2A	chr16-10274089-C-CGCCT	NM_001134407.3	c.176_179dup	PVS1, PM2, PS2_MOD	P	p.(Ala61Glyfs*78)	indel	*	de novo (confirmed)
r049	yes	yes	unknown		male	13		GRIN2A	chr16-9892151-AGCAAG-A	NM_001134407.3	c.2334_2338del	PVS1, PM2	P	p.(Leu779Serfs*5)	indel	*	maternal
r053	yes	yes	unknown		female	3		GRIN2A	chr16-10032133-G-T	NM_001134407.3	c.690C>A	PVS1, PM2, PS2_MOD	P	p.(Tyr230*)	SNV	*	de novo (confirmed)
r076	yes	yes	unknown		unknown	NA		GRIN2A	chr16-9943820-T-C	NM_001134407.3	c.1123-2A>G	PVS1, PM2	P	p.(?)	SNV	*	NA
r078	yes	yes	unknown		unknown	NA		GRIN2A	chr16-9916248-G-A	NM_001134407.3	c.2041C>T	PVS1, PM2	P	p.(Arg681*)	SNV	*	NA
r190	yes	yes	no		male	27		GRIN2A	chr16-10032092-C-CG	NM_001134407.3	c.730dup	PVS1, PM2	P	p.(Arg244Profs*9)	indel	*	NA
r080	yes	yes	unknown		unknown	NA		GRIN2A	DEL:chr16-9915756-9915815	NM_001134407.3	c.(2007+1_2008-1_(2168+1_2169-1)del	PVS1, PM2	P	p.(Phe670Glufs*20)	cnv_small	*	NA
r081	yes	yes	unknown		unknown	NA	y	GRIN2A	DEL:chr16-10246239-10321593	NM_001134407.3	c.(?_-548-1)_(414+1_415+1)del	PVS1, PM2	P	p.(?)	cnv_small	*	NA
r082	yes	yes	unknown		unknown	NA	y	GRIN2A	DEL:chr16-10246239-10321593	NM_001134407.3	c.(?_-548-1)_(414+1_415+1)del	PVS1, PM2, PS2_MOD	P	p.(?)	cnv_small	*	de novo (assumed)
r106	yes	yes	no		male	5		GRIN2A	chr16-9916248-G-A	NM_001134407.3	c.2041C>T	PVS1, PM2	P	p.(Arg681*)	SNV	*	NA
r107	yes	yes	no		male	5		GRIN2A	chr16-9916248-G-A	NM_001134407.3	c.2041C>T	PVS1, PM2	P	p.(Arg681*)	SNV	*	NA
r108	yes	yes	no		female	5		GRIN2A	chr16-9916248-G-A	NM_001134407.3	c.2041C>T	PVS1, PM2	P	p.(Arg681*)	SNV	*	NA
r150	yes	yes	no		female	10		GRIN2A	chr16-9916248-G-A	NM_001134407.3	c.2041C>T	PVS1, PM2	P	p.(Arg681*)	SNV	*	maternal
r151	yes	yes	no		female	35	y	GRIN2A	chr16-9916248-G-A	NM_001134407.3	c.2041C>T	PVS1, PM2	P	p.(Arg681*)	SNV	*	NA
r152	yes	yes	no		female	33	y	GRIN2A	chr16-9916248-G-A	NM_001134407.3	c.2041C>T	PVS1, PM2	P	p.(Arg681*)	SNV	*	NA
r101	yes	yes	unknown		unknown	NA	y	GRIN2A	chr16-9943820-T-C	NM_001134407.3	c.1123-2A>G	PVS1, PM2	P	p.(?)	SNV	*	NA
r102	yes	yes	unknown		unknown	NA	y	GRIN2A	chr16-9943820-T-C	NM_001134407.3	c.1123-2A>G	PVS1, PM2	P	p.(?)	SNV	*	NA
r103	yes	yes	unknown		unknown	NA	y	GRIN2A	chr16-9943820-T-C	NM_001134407.3	c.1123-2A>G	PVS1, PM2	P	p.(?)	SNV	*	NA
r104	yes	yes	unknown		male	15		GRIN2A	chr16-9934502-AC-A	NM_001134407.3	c.1651+1del	PVS1, PM2	P	p.(?)	indel	*	NA
r153	yes	yes	no		female	31	y	GRIN2A	chr16-9916248-G-A	NM_001134407.3	c.2041C>T	PVS1, PM2	P	p.(Arg681*)	SNV	*	NA
r154	yes	yes	no		female	29	y	GRIN2A	chr16-9916248-G-A	NM_001134407.3	c.2041C>T	PVS1, PM2	P	p.(Arg681*)	SNV	*	NA
r109	yes	yes	unknown		unknown	NA		GRIN2A	DEL:chr16-9915756-9915815	NM_001134407.3	c.(2007+1_2008-1_(2168+1_2169-1)del	PVS1, PM2	P	p.(Phe670Glufs*20)	cnv_small	*	NA
r110	yes	yes	unknown		unknown	NA	y	GRIN2A	DEL:chr16-9915756-9915815	NM_001134407.3	c.(2007+1_2008-1_(2168+1_2169-1)del	PVS1, PM2	P	p.(Phe670Glufs*20)	cnv_small	*	NA
r111	yes	yes	unknown		unknown	NA	y	GRIN2A	DEL:chr16-9915756-9915815	NM_001134407.3	c.(2007+1_2008-1_(2168+1_2169-1)del	PVS1, PM2	P	p.(Phe670Glufs*20)	cnv_small	*	NA
r112	yes	yes	unknown		unknown	NA		GRIN2A	DEL:chr16-10246239-10321593	NM_001134407.3	c.(?_-548-1)_(414+1_415+1)del	PVS1, PM2	P	p.(?)	cnv_small	*	NA
r113	yes	yes	unknown		unknown	NA	y	GRIN2A	DEL:chr16-10246239-10321593	NM_001134407.3	c.(?_-548-1)_(414+1_415+1)del	PVS1, PM2	P	p.(?)	cnv_small	*	NA
r114	yes	yes	unknown		unknown	NA	y	GRIN2A	DEL:chr16-10246239-10321593	NM_001134407.3	c.(?_-548-1)_(414+1_415+1)del	PVS1, PM2	P	p.(?)	cnv_small	*	NA
r236	yes	yes	yes	psychotic; personality disorder	female	16		GRIN2A		NM_001134407.3	c.280_283delCGCA	PVS1, PM2_SUP, PS2_MOD	P	p.(Arg94Serfs*15)	SNV	*	de novo (confirmed)
r119	yes	no	NA		unkown	NA		GRIN2A	chr16-10031815-C-T	NM_001134407.3	c.1007+1G>A	PVS1, PM2_SUP	LP	p.(0?)	SNV		NA
r034	yes	yes	yes	psychotic disorder	female	55	y	GRIN2A	DEL:chr16-9976657-10162335	NM_001134407.3	c.(414+1_415-1)_(1122+1_1123-1)del	PVS1, PM2	P	p.(Asp139_Lys374del)	cnv_small	*	NA
r033	yes	yes	no		male	25		GRIN2A	DEL:chr16-10000670-10197654	NM_001134407.3	c.(414+1_415-1)_(1007+1_1008-1)del	PVS1, PM2, PS2_MOD	P	p.(Asp139Ilefs*16)	cnv_small	*	de novo (assumed)
r133	yes	yes	unknown		male	4		GRIN2A	chr16-10032171-G-A	NM_001134407.3	c.652C>T	PVS1, PM2	P	p.(Gln218*)	SNV	*	inherited
r134	yes	yes	unknown		male	25		GRIN2A		NM_001134407.3	t(16;17)(p13.2;q11.2)	PVS1, PM2	P		complex	*	inherited
r135	yes	yes	unknown		male	46	y	GRIN2A		NM_001134407.3	t(16;17)(p13.2;q11.2)	PVS1, PM2	P		complex	*	inherited
r136	yes	yes	unknown		female	21		GRIN2A	chr16-10032171-G-A	NM_001134407.3	c.652C>T	PVS1, PM2	P	p.(Gln218*)	SNV	*	inherited
r137	yes	yes	unknown		female	49	y	GRIN2A	chr16-10032171-G-A	NM_001134407.3	c.652C>T	PVS1, PM2	P	p.(Gln218*)	SNV	*	NA
r138	yes	yes	unknown		male	62	y	GRIN2A		NM_001134407.3	t(16;17)(p13.2;q11.2), intron 3 - exon 6	PVS1, PM2	P		complex	*	inherited
r139	yes	yes	unknown		male	39		GRIN2A		NM_001134407.3	t(16;17)(p13.2;q11.2), intron 3 - exon 6	PVS1, PM2	P		complex	*	inherited
r141	yes	no	NA		unkown	NA		GRIN2A	chr16-10032195-AG-A	NM_001134407.3	c.627del	PVS1, PM2, PS2_MOD	P	p.(Phe210Leufs*10)	indel	*	de novo (assumed)
r143	yes	yes	unknown		male	10		GRIN2A	chr16-10031815-C-T	NM_001134407.3	c.1007+1G>A	PVS1, PM2	P	p.(?)	SNV	*	NA
r144	yes	yes	unknown		male	10		GRIN2A	chr16-10031815-C-T	NM_001134407.3	c.1007+1G>A	PVS1, PM2	P	p.(?)	SNV	*	NA
r145	yes	yes	unknown		male	10		GRIN2A	chr16-10031815-C-A	NM_001134407.3	c.1007+1G>T	PVS1, PM2	P	p.(?)	SNV	*	NA
r146	yes	yes	unknown		male	10		GRIN2A	chr16-9934569-AC-A	NM_001134407.3	c.1585del	PVS1, PM2	P	p.(Val529Trpfs*22)	indel	*	maternal
r147	yes	yes	unknown		female	10		GRIN2A	chr16-10274178-G-GA	NM_001134407.3	c.90dup	PVS1, PM2	P	p.(Pro31Serfs*107)	indel	*	paternal
r115	yes	yes	no		male	30	y	GRIN2A		NM_001134407.3	c.(414+1_415-1)_(1007+1_1008-1)del	PVS1, PM2	P	p.(Asp139Ilefs*16)	cnv_small	*	NA
r116	yes	yes	no		male	8		GRIN2A		NM_001134407.3	c.(414+1_415-1)_(1007+1_1008-1)del	PVS1, PM2	P	p.(Asp139Ilefs*16)	cnv_small	*	NA
r222	yes	yes	yes	eating disorder	male	16		GRIN2A	DEL:chr16-10025378-10176155	NM_001134407.3	c.(414+1_415-1)_(1007+1_1008-1)del	PVS1, PM2, PS2_MOD	P	p.(Asp139Ilefs*16)	cnv_small	*	de novo (confirmed)
r188	yes	yes	yes	anxiety; psychotic disorder	male	48		GRIN2A	chr16-9943736-TC-T	NM_001134407.3	c.1204del	PVS1, PM2	P	p.(Asp402Metfs*21)	indel	*	NA
r213	yes	yes	no		male	14		GRIN2A	chr16-9934926-CA-C	NM_001134407.3	c.1363del	PVS1, PM2, PS2_MOD	P	p.(Cys455Alafs*10)	indel	*	de novo (confirmed)
r226	yes	yes	no		female	12		GRIN2A	chr16-10274094-G-A	NM_001134407.3	c.175C>T	PVS1, PM2, PS2_MOD	P	p.(Gln59*)	SNV	*	de novo (confirmed)
r079	yes	yes	no		female	14		GRIN2A	chr16-9892147-CTG-AT	NM_001134407.3	c.2341_2343delinsAT	PVS1, PM2	P	p.(Gln781Ilefs*27)	indel	*	NA
r233	yes	yes	yes	mood; anxiety disorder	female	11		GRIN2A		NM_001134407.3	c.703G>T	PVS1, PM2	P	p.(Glu235*)	SNV	*	paternal
r234	yes	yes	yes	mood; anxiety disorder	male	36	y	GRIN2A		NM_001134407.3	c.703G>T	PVS1, PM2	P	p.(Glu235*)	SNV	*	NA
r214	yes	yes	no		female	8		GRIN2A	chr16-9984910-TC-T	NM_001134407.3	c.1054del	PVS1, PM2	P	p.(Glu352Argfs*12)	indel	*	NA
r165	yes	yes	no		female	17		GRIN2A	chr16-10274097-C-A	NM_001134407.3	c.172G>T	PVS1, PM2	P	p.(Glu58*)	SNV	*	paternal
r166	yes	yes	yes	mood disorder	male	48	y	GRIN2A	chr16-10274097-C-A	NM_001134407.3	c.172G>T	PVS1, PM2	P	p.(Glu58*)	SNV	*	NA
r014	yes	yes	no		male	6		GRIN2A	chr16-9862894-CT-C	NM_001134407.3	c.2408del	PVS1, PM2, PS2_MOD	P	p.(Glu803Glyfs*5)	indel	*	de novo (assumed)
r169	yes	no	NA		unkown	NA		GRIN2A	chr16-9923469-C-T	NM_001134407.3	c.1818G>A	PVS1, PM2, PS2_MOD	P	p.(Trp606*)	SNV	*	de novo (assumed)
r008	yes	yes	no		male	17		GRIN2A	chr16-10031822-A-T	NM_001134407.3	c.1001T>A	PVS1, PM2	P	p.(Leu334*)	SNV	*	paternal
r009	yes	yes	no		female	16		GRIN2A	chr16-10031822-A-T	NM_001134407.3	c.1001T>A	PVS1, PM2	P	p.(Leu334*)	SNV	*	paternal
r176	yes	no	NA		male	24	y	GRIN2A	chr16-10031815-C-T	NM_001134407.3	c.1007+1G>A	PVS1, PM2	P	p.(?)	SNV	*	paternal
r177	yes	no	NA		male	27	y	GRIN2A	chr16-10031815-C-T	NM_001134407.3	c.1007+1G>A	PVS1, PM2	P	p.(?)	SNV	*	maternal
r178	yes	no	NA		male	58	y	GRIN2A	chr16-10031815-C-T	NM_001134407.3	c.1007+1G>A	PVS1, PM2	P	p.(?)	SNV	*	paternal
r179	yes	no	NA		male	58	y	GRIN2A	chr16-10031815-C-T	NM_001134407.3	c.1007+1G>A	PVS1, PM2	P	p.(?)	SNV	*	paternal
r180	yes	no	NA		female	64	y	GRIN2A	chr16-10031815-C-T	NM_001134407.3	c.1007+1G>A	PVS1, PM2	P	p.(?)	SNV	*	paternal
r181	yes	no	NA		male	19		GRIN2A	chr16-10031815-C-T	NM_001134407.3	c.1007+1G>A	PVS1, PM2	P	p.(?)	SNV	*	paternal
r182	yes	no	NA		male	49	y	GRIN2A	chr16-10031815-C-T	NM_001134407.3	c.1007+1G>A	PVS1, PM2	P	p.(?)	SNV	*	paternal
r183	yes	no	NA		male	80	y	GRIN2A	chr16-10031815-C-T	NM_001134407.3	c.1007+1G>A	PVS1, PM2	P	p.(?)	SNV	*	NA
r161	yes	yes	no		male	18		GRIN2A	chr16-9928055-ACAT-A	NM_001134407.3	c.1681_1683del	PVS1, PM2	P	p.(Met561del)	indel		NA
r048	yes	yes	no		female	11		GRIN2A	chr16-9862854-T-C	NM_001134407.3	c.2449A>G	PVS1, PM2, PS2_MOD	P	p.(Met817Val)	SNV		de novo (confirmed)
r227	yes	yes	no		unknown	11		GRIN2A	chr16-9934913-GA-G	NM_001134407.3	c.1376del	PVS1, PM2, PS2_MOD	P	p.(Phe459Serfs*6)	indel	*	de novo (confirmed)
r105	yes	yes	no		male	11		GRIN2A	chr16-9928052-CA-C	NM_001134407.3	c.1686del	PVS1, PM2	P	p.(Phe562Leufs*2)	indel	*	NA
r017	yes	yes	yes	anxiety disorder	female	11		GRIN2A	chr16-9943696-TG-T	NM_001134407.3	c.1244del	PVS1, PM2	P	p.(Pro415Hisfs*8)	indel	*	paternal
r018	yes	yes	yes	anxiety disorder	male	38	y	GRIN2A	chr16-9943696-TG-T	NM_001134407.3	c.1244del	PVS1, PM2, PS2_MOD	P	p.(Pro415Hisfs*8)	indel	*	de novo (confirmed)
r203	yes	yes	unknown		female	20		GRIN2A	chr16-10031980-G-C	NM_001134407.3	c.843C>G	PVS1, PM2	P	p.(Tyr281*)	SNV	*	NA
r206	yes	yes	unknown		male	7		GRIN2A		NM_001134407.3	del	PVS1, PM2	P	del exon 3-11	cnv_small	*	NA
r211	yes	yes	no		male	17		GRIN2A	chr16-9934956-G-T	NM_001134407.3	c.1334C>A	PVS1, PM2	P	p.(Ser445*)	SNV	*	NA
r215	yes	yes	no		male	9		GRIN2A	chr16-9934625-G-GC	NM_001134407.3	c.1529dup	PVS1, PM2	P	p.(Ser511Leufs*6)	indel	*	paternal
r216	yes	yes	no		male	46	y	GRIN2A	chr16-9934625-G-GC	NM_001134407.3	c.1529dup	PVS1, PM2	P	p.(Ser511Leufs*6)	indel	*	NA
r029	yes	yes	no		male	20		GRIN2A	chr16-9892236-T-TC	NM_001134407.3	c.2253dup	PVS1, PM2, PS2_MOD	P	p.(Ser752Glufs*34)	indel	*	de novo (assumed)
r041	yes	yes	yes	mood disorder	female	19		GRIN2A	chr16-10032229-C-T	NM_001134407.3	c.594G>A	PVS1, PM2	P	p.(Trp198*)	SNV	*	maternal
r042	yes	yes	no		female	12		GRIN2A	chr16-10032229-C-T	NM_001134407.3	c.594G>A	PVS1, PM2	P	p.(Trp198*)	SNV	*	maternal
r043	yes	yes	yes	mood disorder	female	43	y	GRIN2A	chr16-10032229-C-T	NM_001134407.3	c.594G>A	PVS1, PM2	P	p.(Trp198*)	SNV	*	NA
r044	yes	yes	no		female	62	y	GRIN2A	chr16-10032229-C-T	NM_001134407.3	c.594G>A	PVS1, PM2	P	p.(Trp198*)	SNV	*	NA
r123	yes	yes	no		male	13		GRIN2A	chr16-10032229-C-T	NM_001134407.3	c.594G>A	PVS1, PM2	P	p.(Trp198*)	SNV	*	inherited
r124	yes	yes	no		male	12		GRIN2A	chr16-10032229-C-T	NM_001134407.3	c.594G>A	PVS1, PM2	P	p.(Trp198*)	SNV	*	inherited
r125	yes	yes	no		male	10		GRIN2A	chr16-10032229-C-T	NM_001134407.3	c.594G>A	PVS1, PM2	P	p.(Trp198*)	SNV	*	inherited
r207	yes	yes	no		male	7		GRIN2A	chr16-9934811-C-T	NM_001134407.3	c.1479G>A	PVS1, PM2	P	p.(Trp493*)	SNV	*	NA
r223	yes	yes	yes	mood; anxiety; psychotic disorder	male	16		GRIN2A	chr16-10274247-TC-T	NM_001134407.3	c.21del	PVS1, PM2	P	p.(Trp7*)	SNV	*	NA
r172	yes	yes	no		female	6		GRIN2A	chr16-9862919-C-T	NM_001134407.3	c.2384G>A	PVS1, PM2	P	p.(Trp795*)	SNV	*	paternal
r173	yes	yes	no		male	40	y	GRIN2A	chr16-9862919-C-T	NM_001134407.3	c.2384G>A	PVS1, PM2	P	p.(Trp795*)	SNV	*	NA
r220	yes	yes	no		male	6		GRIN2A	chr16-9892301-T-C	NM_001134407.3	c.2189A>G	PVS1, PM2, PS2_MOD	P	p.(Tyr730Cys)	SNV		de novo (confirmed)
r011	yes	yes	no		male	8		GRIN2A	chr16-9858572-G-C	NM_001134407.3	c.2829C>G	PVS1, PM2	P	p.(Tyr943*)	SNV	*	paternal
r012	yes	yes	no		female	11		GRIN2A	chr16-9858572-G-C	NM_001134407.3	c.2829C>G	PVS1, PM2	P	p.(Tyr943*)	SNV	*	paternal
r013	yes	yes	no		male	44	y	GRIN2A	chr16-9858572-G-C	NM_001134407.3	c.2829C>G	PVS1, PM2	P	p.(Tyr943*)	SNV	*	NA
r217	yes	yes	no		male	13		GRIN2A	chr16-10274214-GCCAGA-G	NM_001134407.3	c.50_54del	PVS1, PM2	P	p.(Val17Alafs*119)	indel	*	paternal
r218	yes	yes	no		male	40	y	GRIN2A	chr16-10274214-GCCAGA-G	NM_001134407.3	c.50_54del	PVS1, PM2	P	p.(Val17Alafs*119)	indel	*	NA
r117	yes	yes	no		female	16		GRIN2A		NM_001134407.3	c.(1122+1_1123-1_2168+1_2169-1)del	PVS1, PM2	P	p.(Val375Glufs*20)	cnv_small	*	NA
