# Supplementary material for: GRIN2A null variants confer a high risk for early-onset schizophrenia and other mental disorders and potentially enable precision therapy
Source: Mol Psychiatry. 2025 Oct 14;31(1):374–82. doi: 10.1038/s41380-025-03279-4 (PMC12700805; doi:10.1038/s41380-025-03279-4)
Supplement: Supplementary file 3 — Supplementary Table 2 [file 41380_2025_3279_MOESM3_ESM.xlsx]

## Sheet: Tabelle1
number	1	2	3	4	5	6	7	8	9	10	11	12	13	14	15	16	17	18	19	20	21	22	23	24	25
case ID	r188	r040	r057	r041	r043	r222	r017	r018	r223	r224	r166	r163	r174	r171	r016	r032	r034	r083	r219	r193	r197	r233	r234	r236	r228
Gene	GRIN2A	GRIN2A	GRIN2A	GRIN2A	GRIN2A	GRIN2A	GRIN2A	GRIN2A	GRIN2A	GRIN2A	GRIN2A	GRIN2A	GRIN2A	GRIN2A	GRIN2A	GRIN2A	GRIN2A	GRIN2A	GRIN2A	GRIN2A	GRIN2A	GRIN2A	GRIN2A	GRIN2A	GRIN2A
Variant c.	c.1204delG	c.2008-1G>T	c.2084G>A	c.594G>A	c.594G>A	c.(414+1_415-1)_(1007+1_1008-1)del	c.1244del	c.1244del	c.21delG	c.1007+1G>A	c.172G>T	c.2007+1G>A	c.176_179dupAGGC	c.(2168+1_2169-1)_(4395_?)del)	c.(414+1_415-1)_(*9741+1_?)del	c.(?_-548-1)_(414+1_415+1)del	c.(414+1_415-1)_(1122+1_1123-1)del	c.(?_-548-1)_(414+1_415+1)del	c.2069C>A	c.76_79dup	c.(1777+1_1778-1)_(2356+1_2357-1)del	c.703G>T	c.703G>T	c.280_283delCGCA	c.785_786insTC
Variant p.	p.(Asp402Metfs*21)	p.(?)	p.(Arg695Gln)	p.(Trp198*)	p.(Trp198*)	p.(Asp139Ilefs*16)	p.(Pro415Hisfs*8)	p.(Pro415Hisfs*8)	p.(Trp7*)	p.(?)	p.(Glu58*)	p.(?)	p.(Ala61Glyfs*78)	p.(?)	p.(?)	p.(?)	p.(Asp139_Lys374del)	p.(?)	p.(Thr690Lys)	p.(Ala27Glyfs*112)	p.(Ala593_Asp785del)	p.(Glu235*)	p.(Glu235*)	p.(Arg94Serfs*15)	p.(Gly263Leufs*31)
Variant type	null	null	missense	null	null	null	null	null	null	null	null	null	null	null	null	null	null	null	missense	null	null	null	null	null	null
origin	unknown	de novo	de novo	maternal	unknown	de novo	paternal	de novo	unknown	unknown	de novo	unknown	de novo	maternal	maternal	unknown	unknown	unknown	de novo	maternal	paternal	paternal	unknown	de novo	de novo
Year of birth	1972	2010	2011			2004	2009	1982	2004	2006			2007	2005						1998	2004	2009		2005	2015
age at last inspection	48 y	10 y	10 y	19 y	43 y	15 y	11 y	38 y	16 y	14 y	48 y	50 y	13 y	15 y	23 y	45 y	55 y	17 y	11 y	22 y	10 y	11 y	36 y	16 y	7 y
sex	M	M	F	F	F	M	F	M	M	F	M	M	F	M	F	F	F	M	M	M	M	F	M	F	M
Mood disorders (e.g. depression, mania, bipolar disorders, etc.)				depression	depression		no	no	depression	depression	depression	likely depression	depression		bipolar disorder			depression	depression		depression	depression	depression		depression
Please explain symptoms				mild depressive symptoms	mild								autoaggression, suicidal thoughts									self-injurious behavior	self-injourous behavior
Age of onset?				12 y	teenager				14 y	11 y	unknown	unknown	8 y		unknown			unknown			unknown	<10 y			<7 y
Treatment?				none	none				none	none	SSRI
Beginning/end of treatment?
Treatment response?
Still ongoing or age of offset?				still ongoing	still ongoing				still ongoing	still ongoing	unknown	unknown			unknown			unknown			unknown	ongoing			ongoing
Anxiety disorders (e.g. phobias, anxieties, panic disorders, obsessive-compulsive disorders, etc.)	anxiety disorder	anxiety disorder	panic disorder				anxiety	anxieties, panic disorders		anxiety	no	anxiety		likely anxiety		anxiety				no		anxiety	anxiety		anxiety
Please explain symptoms	obsesive compulsive behaviour, agression, automutilation	selective mutism	anxiety, preference of daily routines, contact disorder				sleeps with his parents, fear of school and questions, difficult interaction with peers due to fear and performance anxiety.		phobia			social anxiety, fear of loosing his family, feeling like he doesn't deserve them
Age of onset?	~5y	3 y	<3 y					20 y	10 y	11 y		unknown		6 y		unknown						<10 y	unknown		<7 y
Treatment?	neuroleptic, antidepressant, mood-stabilising drugs: pimozide, levomepromazine, quetiapine, olanzapine, paroxetine valproate, bipirideen	special school	behavioural interventions, parental accompaniment, connected to autism center*					none	none	none		psychotherapy										Risperidone, tenex; past: aripiprazole, dextroamphetamine
Beginning/end of treatment?			7 y, other: ongoing since 2013
Treatment response?	poor		yes									good
Still ongoing or age of offset?	ongoing	ongoing	ongoing, but mainly improved				ongoing	probably ongoing	ongoing	ongoing		unknown				unknown						ongoing	unknown		ongoing
Psychotic disorders (e.g. delusions, hallucinations, schizophrenia, schizoaffective disorders, etc.)	hallucinations	hallucinations					no	no	hallucinations		no		hallucinations / pseudo-hallucinations	hallucinations			schizophrenia	schizophrenia				no		psychotic disorder
Please explain symptoms	visual or accoustic hallucinations												hearing of voices (daily) telling her what to do; seeing snakes that had been speaking (or thinking of having seen them) upstairs at home	his brain tells him what to do
Age of onset?		unknown							10 y				8 y	6 y			unknown	unknown
Treatment?									no				psychotherapy
Beginning/end of treatment?
Treatment response?		when CLB was decreased, hallucinations decreased too											somewhat improvement after STM withdrawel, L-serine: stop of hallucinations
Still ongoing or age of offset?	ongoing	unknown							ongoing				ongoing	12 y			unknown	unknown
Personality disorder (e.g. paranoid, schizoid, borderline disorders, etc.)		no					no	no	no	borderline personality	no									borderline personality		no		paranoia
Please explain symptoms																				put himself in danger, non-observance of instructions, failure to integrate into sheltered employment
Age of onset?										11 y										20 y
Treatment?										no										hospitalized in a psychiatric hospital				L-serine: improvments of paranoia
Beginning/end of treatment?
Treatment response?
Still ongoing or age of offset?										ongoing										ongoing
Eating disorders (e.g. anorexia, bulimia, etc.)		no				Bulimia	no	no	no	no	no											no		no
Please explain symptoms						Hyperphagia
Age of onset?						6 y
Treatment?						None
Beginning/end of treatment?
Treatment response?
Still ongoing or age of offset?						ongoing
other psychiatric disorders?	tics								no	no	no					posttraumatic stress disorder
Valid psychiatric diagnosis (established by experienced profecional and/or specific/comprahensive treatment)	yes	yes	yes			yes	yes	yes		yes	yes	yes	yes	yes		yes	yes	yes		yes		yes	yes	yes
Please chose yes/no/unknown if yes please describe symtoms, beginning, end, treatment etc.
Intellectual disability?	yes	yes	yes	no	no	yes	yes	yes	yes	yes	no	no	no	yes	yes	yes	no	unknown	unknown	yes	yes	yes	unknown	yes	yes
Severity of intellectual disability? (mild/moderate/severe/profound)	severe	moderate	mild, non verbal IQ 60 (2020)	mild learning difficulties	mild learning difficulties	severe	mild/moderate	mild/moderate	mild	mild				mild	moderate	unspecified		n/a		mild/moderate	moderate	moderate	n/a	mild	mild
Anamnestic evidence for stagnation or regression of development?	no	no	no	no	no	stagnation	no	no	speech regression	no	no	no	no							no	yes	no		yes, regression of intellectual and cognitive skills at start of puberty around 11 years	developmental stagnation
Ongoing or past epilepsy?	yes	yes	no	yes	yes	no	yes	yes	yes	yes	no	yes	yes	yes	yes	no	no	unknown	unknown	yes	yes	yes	yes	yes	yes
Seizure type/types?	two seizures: possibly tonic clonic	no apparent seizures		focal, GTC	focal, GTC		the patient experienced focal seizures with staring, labial commissure deviation to the left and secondary generalization (loss of consciousness, generalized tonic-clonic seizures).	generalized tonic clonic seizures	GTC	Absences, GTC			Pseudo-Lennox syndrome	Landau-Kleffner, focal motor seizures, complex focal seizures		one unspecfied seizure at age 10 y				unclear		focal tonic/clonic seizures		focal tonic seizures, generalized tonic-clonic seizures	focal seizures, epileptic spasms
Age of seizure onset (per seizure type)?	as a child	6 y		6 y	5 y		8 y	3 y	4 y	7 y (absences) 9 y (GTC)		pre-school		6 y						4 y	6 y	3 y		6 y	3 y
ASM (anti seizure medication)? (previously used, currently use, response?)	VPA (first as ASM, later as mood stabiliser)	CLB					VPA, 20 mg/kg.	VPA, PHE	CBZ: partial response; LVT, VPA: no response	VPA, LVT: partial response; TPX: good response			LEV, STM	MEM, PHE: seizure freedom, PB	seizures are controlled under ASM	none				VPA				LEV: no effect STM/NTR: seizure freedom for several years (prolonged seizures after starting to fade out in 2017) CLB: no response VPA/LTG: good response when taken together	VPA, LTG: worsening, LEV: worsening, STM, CLB
Application of NMDA-receptor modifying drugs (e.g. memantine, dextrometorphan, L-serine, etc.) - response?	no		no				no	no	no	no			L-serine: stop of hallucinations	L-serine: improvement of behaviour							no	no		L-serine: improvments of paranoia	L-serine: reduction of seizure frequency
Age of seizure offset (per seizure type)?	as a child	ongoing (6 y)		ongoing (at 6 y)	12 y		10 y	20 y	ongoing (at 4 y)	7y (absence) 9 y (GTC)		9 y	8 y	12 y?	unknown					16 y	10 y	9 y	unknown	12 y (both focal and GTC)	ongoing (at 7 y)
Speech disorder? (Dysphasia, Aphasia, Dysarthria, Dyspraxia, Impaired pitch, Hypernasality …)	Yes, severe (hardly any speech)	yes, suspicion of dysphasia (in the context of ID)	instable pitch, sligthly dysarthric				severe speech and language delay, developmental language disorder with impairment of receptive and expressive language	severe speech and language delay, developmental language disorder with impairment of receptive and expressive language, better from 6-7 years old	speech delay and regression	mild speech delay				phonologic disorder, severe dysgrammatism, aquired aphasia, oral dyspraxia, repetitive speaking			dysrathria			langage delay	no	no		paraphrasia, dysphasia, dysarthria, aphasia
Autism spectrum disorder (ASD)?	Yes	not assessed but suspected	yes			yes	no	no	no	no					yes					no	no			yes
Sleeping problems?	Yes, very little effective sleep	nightmare	no				yes	no	no	no			no							no	no			yes, difficulties to fall asleep, restless sleep, uses melantonin	no
Behavioral abnormalities? (stereotpic, aggressive, hyperactive..)	sterotypic behaviour, agression, hyperactivity		mildly hyperactive and impulsive behaviour, mild stereotypes since 2019				no	unknown	unknown											aggressivnes	no	ADHD, irritability, swallowing disorder		anomic, perseverations	yes, aggression
Muscular hypotonia?	no	minor	y				no	no	no	no						no				no	no			yes, mild	no
Spasticity?	no	no	no				no	no	no	no										no	no			no	no
Movement disorder? (dystonia, dyskinesia, chorea ..)	Akathisia (the patient is using neuroleptic drugs)	no	no				no	no	no	no						no				no	no			no
Ataxia?	Yes, very mild	no	yes, mild				no	no	no	no										no	no			no	no
Oculogyric crisis? (prolonged involuntary upward deviation of the eyes)	Not the classic oculogyric crisis. However, there are episodes with upward deviation of the eyes	no	no				no	no	no	no										no	no			no	no
Other neurological phenotypes?		no	no				no	no	no	no										no	no			no	no
Cerebral visual impairment/other ophthalmological abnormalities?	no	no	no				no	no	no	(refractive error)										no	no			no	no
EEG abnormalities?	no	CSWS-like	2016 + 2020 24h: slowed baseline frequency, no spikes	Abnormal awake and sleep EEG with frequent focal discharges right temporal. Normal background.	unknown	no	Dynamic EEG shows epileptiform discharges characterized by high-voltage spike and polyspike waves in the temporal and central region of the right cerebral hemisphere quikly spreading to the contralateral hemisphere	unknown	spikes,sharp waves multiregional	Spikes, right frontotemporal and left parietooccipital			Near-CSWS	CSWS (80%), later: bilateral focal sharp waves						CSWS	CSWS	very frequent multifocal spikes awake and asleep, normal background rhythms (age 3yo)		temporal and centrotemporal spikes left worsening in sleep	abnormal
MRI? (At what age? Any abnormalities? etc)	no	normal	normal at 5 y	normal	no	normal	normal at 8 y	normal CT scan	normal at 10 y	normal at 10 y										normal	normal	normal			normal at 7 y
Laboratory abnormalities?	no	no	no			no	no	no	no	no										no	no			no	no
Additional information?	9 sibs. Three of them with ID. None with epilepsy. All could talk	no	hypomimic appearance, facial stigmata, mild microcephaly					no		no	"hyperaesthesia"		central hypothyreosis	normal growth parameters		obesity				no				no	no
