# Supplementary material for: GRIN2A null variants confer a high risk for early-onset schizophrenia and other mental disorders and potentially enable precision therapy
Source: Mol Psychiatry. 2025 Oct 14;31(1):374–82. doi: 10.1038/s41380-025-03279-4 (PMC12700805; doi:10.1038/s41380-025-03279-4)
Supplement: Supplementary file 4 — Supplementary Table 3 [file 41380_2025_3279_MOESM4_ESM.xlsx]

## Sheet: seizure types
Mental disorder	FinRegistry endpoint	Enpoint name	FinRegistry sub-endpoints	Sub-endpoint name	Related ICD-10 codes
Anxiety disorders	F5_ALLANXIOUS	All anxiety disorders	F5_GAD	Generalized anxiety disorder	F41.1
Anxiety disorders	F5_ALLANXIOUS	All anxiety disorders	F5_PANIC	Panic disorder	F41.0
Anxiety disorders	F5_ALLANXIOUS	All anxiety disorders	F5_ANXIETY	Other anxiety disorders	F41.2, F41.3, F41.8, F41.9
Anxiety disorders	F5_ALLANXIOUS	All anxiety disorders	F5_PHOBANK	Phobic anxiety disorders	F40
Anxiety disorders	F5_ALLANXIOUS	All anxiety disorders	F5_OCD	Obsessive-compulsive disorder	F42
Mood disorders	F5_MOOD	Mood [affective] disorders	F5_MANIA	Manic episode	F30
Mood disorders	F5_MOOD	Mood [affective] disorders	F5_BIPO	Bipolar affective disorders	F31
Mood disorders	F5_MOOD	Mood [affective] disorders	F5_DEPRESSIO	Depression	F32, F33
Mood disorders	F5_MOOD	Mood [affective] disorders	F5_PERSMOOD	Persistent mood disorders	F34
Mood disorders	F5_MOOD	Mood [affective] disorders	F5_MOODOTH	Other and unspecified mood [affective] disorders	F38, F39
Psychotic disorders	F5_SCHIZO	Schizophrenia, schizotypal and delusional disorders	F5_SCHZPHR	Schizophrenia	F20
Psychotic disorders	F5_SCHIZO	Schizophrenia, schizotypal and delusional disorders	F5_SCHIZOTYP	Schizotypal disorder	F21
Psychotic disorders	F5_SCHIZO	Schizophrenia, schizotypal and delusional disorders	F5_DELUSIO	Persistent delusional disorders	F22
Psychotic disorders	F5_SCHIZO	Schizophrenia, schizotypal and delusional disorders	F5_PSYTRANS	Acute and transient psychotic disorders	F23
Psychotic disorders	F5_SCHIZO	Schizophrenia, schizotypal and delusional disorders	F5_INDUDEL	Induced delusional disorder	F24
Psychotic disorders	F5_SCHIZO	Schizophrenia, schizotypal and delusional disorders	F5_SCHIZOAFF	Schizoaffective disorder	F25
Psychotic disorders	F5_SCHIZO	Schizophrenia, schizotypal and delusional disorders	F5_PSYCHOTH	Other and unspecified nonorganic psychotic disorders	F28, F29
