# Supplementary material for: GRIN2A null variants confer a high risk for early-onset schizophrenia and other mental disorders and potentially enable precision therapy
Source: Mol Psychiatry. 2025 Oct 14;31(1):374–82. doi: 10.1038/s41380-025-03279-4 (PMC12700805; doi:10.1038/s41380-025-03279-4)
Supplement: Supplementary file 5 — Supplementary Table 4 [file 41380_2025_3279_MOESM5_ESM.xlsx]

## Sheet: seizure types
seizure_type_orig	seizure_types
Seizure	Unspecified
Bilateral tonic-clonic seizure	Unspecified
BECTS	Focal - CTS
Focal-onset seizure	Focal
BECTS atypical	Focal - CTS
Dialeptic seizure	Focal
Generalized myoclonic-atonic seizure	Unspecified
Generalized clonic seizure	Unspecified
Benign childhood epilepsy	Unspecified
nocturnal epilepsy	Unspecified
Status epilepticus	Unspecified
Atonic seizure	Unspecified
focal, GTC	Focal
Febrile seizure (within the age range of 3 months to 6 years)	No epilepsy
Generalized-onset seizure	Generalized
CSWS	CSWS / DEE-SWAS
Bilateral tonic-clonic seizure with focal onset	Focal
Generalized non-motor (absence) seizure	Generalized
Focal motor seizure	Focal
Generalized myoclonic seizure	Unspecified
Generalized tonic seizure	Unspecified
atypical rolandic seizures	Focal - CTS
Focal tonic seizure	Focal
obsolete Focal seizures, afebril	Focal
ESES	CSWS / DEE-SWAS
Pseudo-Lennox syndrome, Near-CSWS	CSWS / DEE-SWAS
GTC	Unspecified
Absences, GTC	Unspecified
the patient experienced focal seizures with staring, labial commissure deviation to the left and secondary generalization (loss of consciousness, generalized tonic-clonic seizures).	Focal
Landau-Kleffner, focal motor seizures, complex focal seizures	CSWS / DEE-SWAS
two seizures: possibly tonic clonic	Unspecified
unclear	Unspecified
focal tonic/clonic seizures	Focal
focal tonic seizures	Focal
one unspecfied seizure at age 10 y	Unspecified
no apparent seizures	Unspecified
generalized tonic clonic seizures	Unspecified
focal seizures, epileptic spasms	Focal
