# Supplementary material for: GRIN2A null variants confer a high risk for early-onset schizophrenia and other mental disorders and potentially enable precision therapy
Source: Mol Psychiatry. 2025 Oct 14;31(1):374–82. doi: 10.1038/s41380-025-03279-4 (PMC12700805; doi:10.1038/s41380-025-03279-4)
Supplement: Supplementary file 6 — Supplementary Table 5 [file 41380_2025_3279_MOESM6_ESM.xlsx]

## Sheet: Sheet1
Age range: 5 to 15 years old
	Reilly et al 2014 (N=85)	GRIN2A null (N=22)			GRIN2A missense (N=9)
	Reported prevalence	Prevalence	p-value*	OR [95% CI]	Prevalence	p-value*	OR [95% CI]
Mood disorders	0.07	0.227	0.046	3.8 [1.0-Inf]	0	1	0.0 [0.0-Inf]
Anxiety disorders	0.13	0.273	0.098	2.5 [0.8-Inf]	0	1	0.0 [0.0-Inf]
Psychotic disorders	-	0.136	-	-	0	-	-
Age range: 0 to 17 years old
	Aaberg et al 2016 (N=6.635)	GRIN2A null (N=30)			GRIN2A missense (N=12)
	Reported prevalence	Prevalence	p-value*	OR [95% CI]	Prevalence	p-value*	OR [95% CI]
Mood disorders	0.116	0.233	0.053	2.3 [1.0-Inf]	0	1	0.0 [0.0-Inf]
Anxiety disorders	0.12	0.233	0.061	2.2 [1.0-Inf]	0	1	0.0 [0.0-Inf]
Psychotic disorders	-	0.2	-	-	0	-	-
*one-sided Fisher's exact test
Supplementary Table 5. Prevalence of psychiatric disorders in individuals with epilepsy versus individuals with GRIN2A variants and epilepsy. The table compares reported prevalence rates of mood, anxiety, and psychotic disorders between our GRIN2A cohort (GRIN2Anull and GRIN2Amissense, analyzed separately) and two published cohorts: Reilly et al. 2014 (PMID: 24864167) and Aaberg et al. 2016 (PMID…
